# Supplementary material for: Tau monomer encodes strains
Source: eLife. 2018 Dec 11;7:e37813. doi: 10.7554/eLife.37813 (PMC6289568; doi:10.7554/eLife.37813)
Supplement: Figure 1—source data 1. [file elife-37813-fig1-data1.xlsx]

## Sheet: Sheet1
	Seeding Activity (% positive)
Cell Lysate (ng)	DS 9			DS 9.1			DS 9.2			DS 9.3			DS 9.4			1			DS 9.5			DS 9.6
0.01	0.062	0.15	0.04	0.46	0.66	0.41	0.28	0.21	0.29	0.28	0.29	0.43	0.22	0.12	0.16	0	0.043	0.024	0.58	0.66	0.78	0.81	0.73	0.71
0.1	1.14	1.06	1.05	4.36	5.07	3.89	3.83	3.77	3.4	2.01	3.19	3.69	1.46	1.26	1.32	0.11	0.055	0.058	9.24	10.3	10	3.5	4.53	3.56
1	10	7.96	9.64	29.7	27.9	28.3	20.8	26.7	24.6	25.9	22.8	24.3	12.8	12.4	12.2	0	0.026	0.021	43.9	49.5	50.3	23.3	26.6	24.1
10	45.5	43.1	42.8	71.3	72.4	59.8	67.7	70.6	67.4	68.5	69.5	62.1	50	49.5	48.7	0.055	0.16	0.041	78.8	82.1	82.3	70	71.7	66.6
100	59.1	65.4	65.2	75.6	81	80.8	68.8	79.4	77.3	76.1	76.3	78	76.2	78	75.1	0.08	0.067	0.072	82.8	85.3	84.2	82.2	76.9	83.5
1000	81.4	78.5	85.7	90.5	90.9	84.6	90.2	92	89.7	90.7	89.3	90.2	91.8	89.2	92.8	0.071	0.056	0	84.8	90	90.5	89.5	88.3	87
10000	86.8	82.9	84.5	91.3	89.8	90.2	89.6	90.1	88.8	89.5	89.4	87	85.8	85.8	89.1	0.091	0.062	0.036	92.9	90.5	93.4	90.4	88.6	83.8
