# Supplementary material for: Tau monomer encodes strains
Source: eLife. 2018 Dec 11;7:e37813. doi: 10.7554/eLife.37813 (PMC6289568; doi:10.7554/eLife.37813)
Supplement: Figure 2—source data 1. [file elife-37813-fig2-data1.xlsx]

## Sheet: Sheet1
	Seeding Activity (% positive)
Cell Lysate (ng)	DS1			DS 10			DS 10.1			DS 10.2			DS 10.3			DS 10.4
0.1	0.26	0.097	0.14	0.2	0.23	0.22	0.16	0.22	0.15	3.16	2.49	2.1	0.28	0.078	0.38	2	3.03	0.58
0.3	0.073	0.25	0.17	0.35	0.22	0.22	0.26	0.24	0.24	8.45	9.65	5.8	0.15	0.34	0.5	1.56	0.94	1.08
1	0.084	0.047	0.12	0.53	0.87	0.62	0.57	1.11	0.72	22.1	24.8	23.1	0.43	0.25	0.28	3.32	6.62	4.28
3	0.12	0.039	0.15	1.42	1.84	1.31	1.85	2.06	2.2	34.3	35.2	30.7	0.97	1.96	0.72	6.29	9.1	6.05
10	0.12	0.12	0.21	4.82	5.35	5.23	6.11	5.04	6.48	47.5	47.2	47.6	3.33	1.27	1.4	18.5	22.7	19.1
30	0.056	0.062	0.079	12.4	13.5	12.9	12.6	15	14.7	56.8	56.8	53	1.75	8.02	2.65	34	36.8	32.1
100	0.11	0.049	0.14	32.5	31.9	32.3	26.9	22.6	27.5	58.8	56	56.6	7.15	6.84	2.26	46	44.5	47.8
1000	0.077	0.1	0.062	65	72.1	67.6	63.6	67.2	66.4	66.6	66.8	70.5	21.5	17.8	24.4	74.3	75.1	71.1
10000	0.18	0.25	0.25	77.4	78	77.1	73.9	72.6	77.3	77.9	77.7	82.6	39.3	41.5	36.8	83.3	86.9	87.1
