# Supplementary material for: Tau monomer encodes strains
Source: eLife. 2018 Dec 11;7:e37813. doi: 10.7554/eLife.37813 (PMC6289568; doi:10.7554/eLife.37813)
Supplement: Figure 4—source data 1. [file elife-37813-fig4-data1.xlsx]

## Sheet: Sheet1
	Seeding Activity (% positive)
Cell Lysate (ng)	AD(T)			AD(M)			DS1
0.01	0.29	0.21	0	0.18	0.29	0.21	0.23	0.2	0.097
0.03	0	0.58	0.065	0.36	0.43	0.32	0.09	0.063	0
0.1	0.35	0.6	0.28	1.46	1.29	1.2	0.27	0	0
0.3	0.67	1.32	0.85	4.28	3.38	2.62	0.22	0.29	0.053
1	3.54	2.82	4.05	9.1	7.92	9.86	0.13	0.22	0.094
3	7.67	7.22	10.4	19.2	21.1	24.6	0.16	0	0.64
10	20.4	24	22	48.3	50	47.2	0.12	0.16	0.12
30	42.7	40.2	44.6	65.5	62.5	66.2	0	0.13	0.25
100	64.4	65.7	70.3	74.4	72.4	70.9	0.075	0.18	0.089
1000	66.1	78.4	78.5	77.4	83.7	81.8	0.38	0.32	0
10000	79.3	80.4	80.3	86	83.9	85.3	0	0.15	0.043
