# Supplementary material for: Tau monomer encodes strains
Source: eLife. 2018 Dec 11;7:e37813. doi: 10.7554/eLife.37813 (PMC6289568; doi:10.7554/eLife.37813)
Supplement: Figure 5—source data 1. [file elife-37813-fig5-data1.xlsx]

## Sheet: Sheet1
	Seeding Activity (% positive)
Cell Lysate (ng)	CBDT(1)			CBD(T)2			CBD(M)3			CBD(M)2			CBD(M)1			DS1
0.01	0.17	0.38	0.22	0.32	0.056	0.14	0.12	0.092	0.12	0.14	0.12	0.05	0.17	0	0.15	0.23	0.2	0.097
0.03	0.22	0.23	0.14	0.18	0.31	0	0.28	0.33	0.38	0.2	0.097	0.33	0	0.14	0.2	0.09	0.063	0
0.1	0.57	0.16	0.14	0.51	0.38	0.5	0.5	0.61	0.49	0.36	0.25	0.22	0	2.12	0.28	0.27	0	0
0.3	0.26	0.2	0.2	1.02	0.74	0.55	1.77	2.03	2.33	0.75	0.62	0.99	0.43	0.81	0.46	0.22	0.29	0.053
1	0.39	0.17	0.45	1.89	2.11	1.39	5.1	5.97	6.55	2.04	0.96	3.02	1.24	1.09	1.43	0.13	0.22	0.094
3	0.52	0.26	0.5	4.38	4.76	3.66	16.6	15.6	15.9	6.81	6.16	6.67	2.36	2.69	3.74	0.16	0	0.64
10	2.09	1.05	1.32	13.6	12	11.2	40.1	38.7	42.1	14.8	16.7	15	8.26	9.06	11.1	0.12	0.16	0.12
30	4.14	5.55	5.57	19.6	25.3	26.4	52.9	51.1	55.9	22.9	31.5	29.1	22	18.4	24.5	0	0.13	0.25
100	18.6	17	20.1	43.4	48.2	46.5	62	61.4	60.3	46.1	44.8	43.5	24.8	22.2	34.4	0.075	0.18	0.089
1000	60.7	63.6	62.5	69.5	73.9	71.8	72.8	77.9	73.3	48.2	66.7	70	45	55.3	61.6	0.38	0.32	0
10000	71.1	72.7	72.5	71.4	74.7	76.3	75.6	74.9	80.5	60.5	71	47	57.3	68.4	68.1	0	0.15	0.043
